# Supplementary material for: 5‐ARI induces autophagy of prostate epithelial cells through suppressing IGF‐1 expression in prostate fibroblasts
Source: Cell Prolif. 2019 Mar 18;52(3):e12590. doi: 10.1111/cpr.12590 (PMC6536403; doi:10.1111/cpr.12590)
Supplement: Supplementary file 5 [file CPR-52-e12590-s005.xlsx]

## Sheet: Results
Symbol	Well	AVG ΔCt (Ct(GOI) - Ave Ct (HKG))		2^-ΔCt		Fold Change	T-TEST	Fold Up- or Down-Regulation
		WPmy-1-AR DHT=0nM	Wpmy-1-AR DHT=10nM	WPmy-1-AR DHT=0nM	Wpmy-1-AR DHT=10nM	WPmy-1-AR DHT=0nM /Wpmy-1-AR DHT=10nM	p value	WPmy-1-AR DHT=0nM /Wpmy-1-AR DHT=10nM
AKT1	A01	8.20525	8.1966	0.00338824	0.0034086	0.994026	N/A	-1.00601
AMBRA1	A02	10.1555	10.5597	0.000876808	0.000662558	1.32337	N/A	1.32337
APP	A03	5.87204	3.68008	0.0170742	0.0780163	0.218854	N/A	-4.56926
ATG10	A04	10.4262	10.0376	0.000726772	0.000951449	0.763858	N/A	-1.30914
ATG12	A05	5.09858	4.4422	0.029186	0.0460008	0.634467	N/A	-1.57613
ATG16L1	A06	7.07512	7.89734	0.00741613	0.00419435	1.76813	N/A	1.76813
ATG16L2	A07	9.00267	9.97975	0.00194952	0.00099037	1.96847	N/A	1.96847
ATG3	A08	3.0736	2.84238	0.118783	0.139431	0.851915	N/A	-1.17383
ATG4A	A09	7.35661	6.42154	0.00610154	0.0116661	0.523016	N/A	-1.91199
ATG4B	A10	7.07334	6.20038	0.00742528	0.0135988	0.546024	N/A	-1.83142
ATG4C	A11	8.06864	7.38731	0.00372476	0.00597306	0.623594	N/A	-1.60361
ATG4D	A12	7.96412	7.60989	0.00400462	0.00511913	0.782286	N/A	-1.2783
ATG5	B01	7.0861	6.06797	0.00735991	0.014906	0.493756	N/A	-2.02529
ATG7	B02	8.47396	8.11719	0.00281245	0.00360149	0.780912	N/A	-1.28055
ATG9A	B03	11.7268	14.2169	0.000295032	5.25154e-05	5.61801	N/A	5.61801
ATG9B	B04	12.5803	14.2517	0.000163282	5.12621e-05	3.18523	N/A	3.18523
BAD	B05	8.61801	8.32188	0.0025452	0.0031251	0.814438	N/A	-1.22784
BAK1	B06	7.58638	6.76684	0.00520323	0.00918289	0.566622	N/A	-1.76485
BAX	B07	6.2815	6.50133	0.0128552	0.0110384	1.1646	N/A	1.1646
BCL2	B08	11.2518	11.6366	0.000410091	0.000314074	1.30571	N/A	1.30571
BCL2L1	B09	6.48947	6.95472	0.0111295	0.00806162	1.38055	N/A	1.38055
BECN1	B10	6.88315	6.31016	0.00847162	0.0126024	0.672222	N/A	-1.4876
BID	B11	6.62986	6.61915	0.0100975	0.0101727	0.992608	N/A	-1.00745
BNIP3	B12	2.8928	2.8298	0.134642	0.140652	0.957273	N/A	-1.04463
CASP3	C01	5.65701	4.89217	0.0198185	0.0336752	0.588519	N/A	-1.69918
CASP8	C02	9.87432	9.15219	0.00106545	0.00175759	0.606198	N/A	-1.64963
CDKN1B	C03	12.6891	12.9521	0.000151425	0.00012619	1.19997	N/A	1.19997
CDKN2A	C04	1.77573	2.72672	0.292047	0.151069	1.9332	N/A	1.9332
CLN3	C05	5.99127	6.42488	0.0157199	0.0116391	1.35061	N/A	1.35061
CTSB	C06	6.8341	8.02065	0.00876456	0.00385074	2.27607	N/A	2.27607
CTSD	C07	6.90965	7.86861	0.0083174	0.0042787	1.94391	N/A	1.94391
CTSS	C08	9.32252	6.68463	0.00156186	0.00972133	0.160664	N/A	-6.22418
CXCR4	C09	13.3283	8.65429	9.72233e-05	0.00248199	0.0391715	N/A	-25.5287
DAPK1	C10	9.48604	9.94775	0.0013945	0.00101258	1.37717	N/A	1.37717
DRAM1	C11	6.23672	6.58745	0.0132605	0.0103987	1.2752	N/A	1.2752
DRAM2	C12	5.50605	5.44205	0.0220046	0.0230027	0.95661	N/A	-1.04536
EIF2AK3	D01	6.41038	5.82979	0.0117566	0.0175816	0.668687	N/A	-1.49547
EIF4G1	D02	5.79065	5.53794	0.0180651	0.0215236	0.839318	N/A	-1.19144
ESR1	D03	9.62506	10.6563	0.00126639	0.000619611	2.04385	N/A	2.04385
FADD	D04	8.36757	8.64805	0.00302768	0.00249274	1.2146	N/A	1.2146
FAS	D05	6.0461	5.23829	0.0151336	0.0264922	0.571248	N/A	-1.75055
GAA	D06	12.5144	13.5646	0.000170916	8.25373e-05	2.07077	N/A	2.07077
GABARAP	D07	2.60198	3.00145	0.164712	0.124875	1.31902	N/A	1.31902
GABARAPL1	D08	7.2752	6.74206	0.00645577	0.00934195	0.691052	N/A	-1.44707
GABARAPL2	D09	3.38784	3.12694	0.0955344	0.114472	0.834569	N/A	-1.19822
HDAC1	D10	5.58828	5.54754	0.0207855	0.0213807	0.97216	N/A	-1.02864
HDAC6	D11	10.5668	11.5029	0.000659296	0.000344569	1.91339	N/A	1.91339
HGS	D12	7.35801	7.76133	0.00609561	0.004609	1.32254	N/A	1.32254
HSP90AA1	E01	1.38157	1.40714	0.3838	0.377059	1.01788	N/A	1.01788
HSPA8	E02	0.254699	1.28484	0.838162	0.410417	2.04222	N/A	2.04222
HTT	E03	7.94201	7.03903	0.00406647	0.00760398	0.534782	N/A	-1.86992
IFNG	E04	14.407	17.1358	4.60307e-05	6.94384e-06	6.629	N/A	6.629
IGF1	E05	13.9219	8.60923	6.44308e-05	0.00256074	0.0251611	N/A	-39.744
INS	E06	17.1274	19.7155	6.9846e-06	1.16153e-06	6.0133	N/A	6.0133
IRGM	E07	11.7091	13.3609	0.000298674	9.50525e-05	3.1422	N/A	3.1422
LAMP1	E08	3.99995	4.50253	0.062502	0.0441166	1.41674	N/A	1.41674
MAP1LC3A	E09	5.92273	5.85779	0.0164847	0.0172437	0.955984	N/A	-1.04604
MAP1LC3B	E10	2.64859	2.46411	0.159476	0.18123	0.879966	N/A	-1.13641
MAPK14	E11	10.9187	9.98366	0.00051658	0.000987684	0.523021	N/A	-1.91197
MAPK8	E12	8.94494	7.14849	0.0020291	0.00704837	0.287882	N/A	-3.47364
MTOR	F01	5.17213	4.35317	0.0277353	0.0489287	0.56685	N/A	-1.76413
NFKB1	F02	6.94901	5.43863	0.00809357	0.0230573	0.351019	N/A	-2.84885
NPC1	F03	4.23568	4.11258	0.0530802	0.0578085	0.918209	N/A	-1.08908
PIK3C3	F04	6.04005	5.83623	0.0151972	0.0175033	0.868246	N/A	-1.15175
PIK3CG	F05	17.8844	19.1002	4.13285e-06	1.77933e-06	2.32271	N/A	2.32271
PIK3R4	F06	6.1479	5.64716	0.0141026	0.0199542	0.706746	N/A	-1.41494
PRKAA1	F07	5.87557	5.27297	0.0170324	0.025863	0.658564	N/A	-1.51846
PTEN	F08	4.42391	4.98341	0.0465876	0.0316114	1.47376	N/A	1.47376
RAB24	F09	9.2378	9.22597	0.00165632	0.00166997	0.99183	N/A	-1.00824
RB1	F10	6.11049	5.47767	0.014473	0.0224418	0.644913	N/A	-1.5506
RGS19	F11	7.37495	7.34148	0.00602448	0.00616585	0.977072	N/A	-1.02347
RPS6KB1	F12	6.89978	6.51031	0.00837451	0.0109699	0.763411	N/A	-1.30991
SNCA	G01	4.50191	8.02065	0.0441358	0.00385074	11.4616	N/A	11.4616
SQSTM1	G02	0.207314	0.44508	0.866148	0.734543	1.17917	N/A	1.17917
TGFB1	G03	6.51921	5.87739	0.0109024	0.017011	0.640902	N/A	-1.5603
TGM2	G04	10.8001	10.0925	0.000560843	0.00091591	0.612334	N/A	-1.6331
TMEM74	G05	12.6089	11.4958	0.000160079	0.000346285	0.462275	N/A	-2.16321
TNF	G06	19.6381	14.1033	1.22558e-06	5.68164e-05	0.0215709	N/A	-46.3587
TNFSF10	G07	7.92726	9.50961	0.00410826	0.0013719	2.99458	N/A	2.99458
TP53	G08	7.90885	7.89873	0.00416101	0.0041903	0.99301	N/A	-1.00704
ULK1	G09	9.5056	10.6757	0.00137572	0.000611337	2.25035	N/A	2.25035
ULK2	G10	8.42505	8.23977	0.00290943	0.00330813	0.879481	N/A	-1.13703
UVRAG	G11	8.10386	7.01675	0.00363493	0.00772233	0.470704	N/A	-2.12448
WIPI1	G12	5.92391	5.44028	0.0164712	0.023031	0.715176	N/A	-1.39826
ACTB	H01	-1.62806	-1.4165	3.09097	2.66937	1.15794	N/A	1.15794
B2M	H02	-1.01412	-1.81681	2.01968	3.52302	0.57328	N/A	-1.74435
GAPDH	H03	-1.09153	-0.797453	2.13101	1.73803	1.2261	N/A	1.2261
HPRT1	H04	5.27077	4.88997	0.0259023	0.0337265	0.768012	N/A	-1.30206
RPLP0	H05	-1.53706	-0.859211	2.90202	1.81405	1.59975	N/A	1.59975
